# Supplementary material for: Bailout transcatheter edge-to-edge mitral valve repair for acute mitral regurgitation attributable to systolic anterior motion during transcatheter aortic valve implantation: a case report
Source: Eur Heart J Case Rep. 2026 Jun 22;10(7):ytag452. doi: 10.1093/ehjcr/ytag452 (PMC13331282; doi:10.1093/ehjcr/ytag452)
Supplement: ytag452_Supplementary_Data [file ytag452_supplementary_data.zip]

Archive with 3 entries (3 files):
- supplemental movie 1.mp4
- supplemental movie 2.mp4
- supplemental movie 3.mp4
